# Supplementary material for: The Maize Divergent spindle-1 (dv1) Gene Encodes a Kinesin-14A Motor Protein Required for Meiotic Spindle Pole Organization
Source: Front Plant Sci. 2016 Aug 25;7:1277. doi: 10.3389/fpls.2016.01277 (PMC4997046; doi:10.3389/fpls.2016.01277)
Supplement: Table S1 — Complete list of DNA primers used in this study. [file Table1.CSV]

Primer Name	Sequence (5' ? 3')	Locus (5')
	Identification of SNPs in ZmKin6
ZMKin6 LP-Flank	TCTGTTTGGGTCCACGAGTT	7625686
ZMKin6 LP-1	GCGGTAAGTAGGCTGTGAATTG	7626440
ZMKin6 LP-2	ACCCAAGTCTGCTACACCAA	7626878
ZMKin6 LP-3	ACGTGGTCATCTCCTTTTGC	7627369
ZMKin6 LP-4	ACCTACTCTGGGATGCTTTCTC	7628098
ZMKin6 LP-5	TCCTTGAGATTCTAGAAACCGAC	7628403
ZMKin6 LP-6	TGCCTTACTCATCATGTTGGG	7628878
ZMKin6 LP-7	GAGGCCGATTGTTAACTAGAGAG	7629345
ZMKin6 LP-8	TTGGTGCGGAATCTTTCACA	7629886
ZMKin6 LP-9	TGCTGAGCTGGGCCTCTG	7630907
ZMKin6 LP-10	CCTCCCACTGAACTCGATCA	7631368
ZMKin6 LP-11	GGGGTGGGATGGAGTGAA	7631908
ZMKin6 RP-1	AGCTATATCTTCACTTTGCAGCC	7627271
ZMKin6 RP-2	TGGATCTAACGAGGTAGAATGGA	7627794
ZMKin6 RP-3	CGTGATTTGTTAGCACCTGGT	7628260
ZMKin6 RP-4	CGGAAGGTGCCTCTATCTCT	7629263
ZMKin6 RP-5	TCGGACATTTCAAAAGCAGCT	7629769
ZMKin6 RP-6	CCGTCTGAAGTTTTACATGCT	7630765
ZMKin6 RP-7	ATTGATGCGGATTTGTCGG	7631265
ZMKin6 RP-8	CCACCCTCGCCTTCTCTC	7631780
ZMKin6 RP-Flank	TGCTCCATCCATTACGAGCT	7632062
	Genotyping of the dv1-1 Allele
dv1-1 Geno LP	TGAAGGAAGAGCTCAGGAAAGA	7630054
dv1-1 Geno RP	GCCCGATAGTTACCCAGAAC	7629820
	Genotyping of the dv1-IG Allele
dv1-IG Geno LP	TCCAACATTGATGCCTGCAC	7628280
dv1-IG Geno RP	TTTGTGCCCTCCAAGACATT	7628812
	Quantification of dv1 Transcripts
dv1 qRT-PCR FP	AAGATATCTGGATCTAACGAGAACA	7627802
dv1 qRT-PCR RP	TTGACTGAGTTTCCTTCAAGC	7627436
