# Supplementary material for: The Maize Divergent spindle-1 (dv1) Gene Encodes a Kinesin-14A Motor Protein Required for Meiotic Spindle Pole Organization
Source: Front Plant Sci. 2016 Aug 25;7:1277. doi: 10.3389/fpls.2016.01277 (PMC4997046; doi:10.3389/fpls.2016.01277)
Supplement: Data Sheet S1 — Sequence of four alleles of Dv1 (B73, dv1-1, A619, dv1-IG) in FASTA format. [file DataSheet1.FASTA]

>dv1-B73
ATGGGTTACAACAAGGCGACGCCGCGCCGGAACGTGCTATCGGCTCTCAACAACGCCGAGGCCAACGGGGGGACGCCGTCCGTGCCGGCGGATGGCGGCGGCGGCGGCGGCGCGGCGGAGGCGGCGCCCGTGATCGAGTTCAGTGGGAGGGAGGATGTGGAGCGCTTGCTCGCCGAGAAAATGAAGGGCAAAAGCAAGAACGATTTCAAGGGGAGAGTCGATCAGATGAGCGACTACATCAAGAAGCTCAGGGCGTGCATCCGGTGGTACATGGAGCTGGAGGATGGCTATTTGGCTGAGCAGGAGAAGCTCCTAGGTGCTATGGATTCTGAGAACACCCGTCATACCGAGTTGGAGGCCCAGCTCAGCACTGCTATTGAAGAGCTGAAAGCCACTAACTTGGACTTGACAAGGCGTTGTGAGTCTCTAGAGGAGAGCTTCAACAAGGAGAAGTCTGAAAAACTGATCGCTGTGGAGTCCTACGAGAAAGAAAAGCAGGAAAGGGAATCCGCTGAGAGTTCACGAGATGTACTAACTGTGGACCTAGAAAGGGTCACTCATGATGCTAAGCGGTTTAGCGAGCAGCTAAAAATGGTCCAAGACACTAATAAAAGGCTTCAAGAATACAACACCAGCCTGCAACAATACAACAGTAACCTTCAGGCTGATGCCTCGAAGAGTGGTGAGACCATCTCAAAACTTCAGAAAGAGAAGAGTGCCATGATGGAAACTATGGCTACTCTGAGAGAGTGTAACAGCTCAATGGGCAATCAGCTTGAATCTTCTAGAGTTTCTCAACAAGAAGCTATTAGAGTGAAGGAAGAGCTCAGGAAAGAAGTGGAGTGCCTTAGAGTTGAGTTGAAGCAAGTTAGAGATGATCGTGATCATTCAGCTATTCAACTGAACAGTTTGAACATTGAACTTGGTAATTACAAGGAACAGATTGGTAAAACTTCAAAAGAATGTGAAAGATTCCGCACCAAAGTATCTGAACTTGAGGAAACATGCAGTACACAACAAGAACAGATTCGGACATTTCAAAAGCAGCTTGCAGTTGCGACTGAGAAGTTGAAGCTTGCTGATGTAACTGCGATAGAGGCGATGACTGGTTATGAAGAACAGAAGGAGAAAATAAAATACCTTGAGGAGCGTTTAGCACAGGCAGAGTCTCAAATTGTTGAAGGCGACGAGTTACGGAAAAAACTGCACAACACTATATTGGAACTGAAAGGAAACATTAGGGTTTTTTGTAGAGTTCGACCACTTCTTCGATTTGAGGGTGATTCCAATGGTCCGGAAGGTGCCTCTATCTCTTTTCCAACATCTGTAGAGTCTACTGGACGTAGCATTGATTTGATAAACCAAGGGCAAAAGCTCTCCTTCTCATATGACAAGGTTTTTGACCATGGTGCGTCACAGGAAGATGTGTTTGTGGAAATATCGCAACTAGTCCAAAGTGCCCTTGATGGGTACAAGGTATGCATATTTGCATATGGTCAAACTGGATCTGGTAAAACTTATACAATGATGGGTAAACCAGGAAATGATCAAAAAGGGATAATACCTCGTTCTTTGGAGCAAATTTTCAAGACCAGTCGGTTTCTAGAATCTCAAGGATGGAATTATTCCATGCAAGCATCAATGTTGGAAATATACAATGAGACCATTCGTGATTTGTTAGCACCTGGTCGGTCTAACAGTTTTGAGTCTAGTAAACAATGCACTATAAAGCATGACCCTCATGGGAATATTGTGTCGGACCTTACAATTATTGATGTCTTTGGTATTGCTGATGTGACTAGTCTACTAGAGAAAGCATCCCAGAGTAGGTCTGTGGGTAAGACTCAGATGAATGAACAGTCGTCCAGAAGTCATTTTGTATTCACATTAAAGATATCTGGATCTAACGAGAACACAGGCCAAAATGTCCAAGGAGTCCTTAACTTGATTGATTTAGCTGGGAGTGAGCGTCTTGCTAAAAGTGGCTCCACAGGTGATCGCTTGAAGGAAACTCAGTCAATCAATAAAAGCTTGTCGGCTTTGAGCGATGTAATCTTCGCGATCGCAAAAGGAGATGACCACGTTCCGTTCAGAAATTCAAAACTTACATACCTATTGCAGCCTTGCCTTGGAGGTGACTCGAAAGCTCTCATGTTTGTCAACATTTCACCGGAGGCATCCTCCGTTGGTGAGACGATATGCTCGTTGAGGTTTGCTTCAAGGGTGAATGCTTGTGAGATTGGAATACCAAGACGTCACACATAA
>dv1-1
ATGGGTTACAACAAGGCGACGCCGCGCCGGAACGTGCTATCGGCTCTCAACAACGCCGAGGCCAACGGGGGGACGCCGTCCGTGCCGGCGGATGGCGGCGGCGGCGGCGGCGCGGCGGAGGCGGCGCCCGTGATCGAGTTCAGTGGGAGGGAGGATGTGGAGCGCTTGCTCGCCGAGAAAATGAAGGGCAAAAGCAAGAACGATTTCAAGGGGAGAGTCGATCAGATGAGCGACTACATCAAGAAGCTCAGGGCGTGCATCCGGTGGTACATGGAGCTGGAGGATGGCTATTTGGCTGAGCAGGAGAAGCTCCTAGGTGCTATGGATTCTGAGAACACCCGTCATACCGAGTTGGAGGCCCAGCTCAGCACTGCTATTGAAGAGCTGAAAGCCACTAACTTGGACTTGACAAGGCGTTGTGAGTCTCTAGAGGAGAGCTTCAACAAGGAGAAGTCTGAAAAACTGATCGCTGTGGAGTCCTACGAGAAAGAAAAGCAGGAAAGGGAATCCGCTGAGAGTTCACGAGATGTACTAACTGTGGACCTAGAAAGGGTCACTCATGATGCTAAGCGGTTTAGCGAGCAGCTAAAAATGGTCCAAGACACTAATAAAAGGCTTCAAGAATACAACACCAGCCTGCAACAATACAACAGTAACCTTCAGGCTGATGCCTCGAAGAGTGGTGAGACCATCTCAAAACTTCAGAAAGAGAAGAGTGCCATGATGGAAACTATGGCTACTCTGAGAGAGTGTAACAGCTCAATGGGCAATCAGCTTGAATCTTCTAGAGTTTCTCAACAAGAAGCTATTAGAGTGAAGGAAGAGCTCAGGAAAGAAGTGGAGTGCCTTAGAGTTGAGTTGAAGCAAGTTAGAGATGATCGTGATCATTCAGCTATTTAACTGAACAGTTTGAACATTGAACTTGGTAATTACAAGGAACAGATTGGTAAAACTTCAAAAGAATGTGAAAGATTCCGCACCAAAGTATCTGAACTTGAGGAAACATGCAGTACACAACAAGAACAGATTCGGACATTTCAAAAGCAGCTTGCAGTTGCGACTGAGAAGTTGAAGCTTGCTGATGTAACTGCGATAGAGGCGATGACTGGTTATGAAGAACAGAAGGAGAAAATAAAATACCTTGAGGAGCGTTTAGCACAGGCAGAGTCTCAAATTGTTGAAGGCGACGAGTTACGGAAAAAACTGCACAACACTATATTGGAACTGAAAGGAAACATTAGGGTTTTTTGTAGAGTTCGACCACTTCTTCGATTTGAGGGTGATTCCAATGGTCCGGAAGGTGCCTCTATCTCTTTTCCAACATCTGTAGAGTCTACTGGACGTAGCATTGATTTGATAAACCAAGGGCAAAAGCTCTCCTTCTCATATGACAAGGTTTTTGACCATGGTGCGTCACAGGAAGATGTGTTTGTGGAAATATCGCAACTAGTCCAAAGTGCCCTTGATGGGTACAAGGTATGCATATTTGCATATGGTCAAACTGGATCTGGTAAAACTTATACAATGATGGGTAAACCAGGAAATGATCAAAAAGGGATAATACCTCGTTCTTTGGAGCAAATTTTCAAGACCAGTCGGTTTCTAGAATCTCAAGGATTGAATTATTCCATGCAAGCATCAATGTTGGAAATATACAATGAGACCATTCGTGATTTGTTAGCACCTGGTCGGTCTAACAGTTTTGAGTCTAGTAAACAATGCACTATAAAGCATGACCCTCATGGGAATATTGTGTCGGACCTTACAATTATTGATGTCTTTGGTATTGCTGATGTGACTAGTCTACTAGAGAAAGCATCCCAGAGTAGGTCTGTGGGTAAGACTCAGATGAATGAACAGTCGTCCAGAAGTCATTTTGTATTCACATTAAAGATATCTGGATCTAACGAGAACACAGGCCAAAATGTCCAAGGAGTCCTTAACTTGATTGATTTAGCTGGGAGTGAGCGTCTTGCTAAAAGTGGCTCCACAGGTGATCGCTTGAAGGAAACTCAGTCAATCAATAAAAGCTTGTCGGCTTTGAGCGATGTAATCTTCGCGATCGCAAAAGGAGATGACCACGTTCCGTTCAGAAATTCAAAACTTACATACCTATTGCAGCCTTGCCTTGGAGGTGACTCGAAAGCTCTCATGTTTGTCAACATTTCACCGGAGGCATCCTCCGTTGGTGAGACGATATGCTCGTTGAGGTTTGCTTCAAGGGTGAATGCTTGTGAGATTGGAATACCAAGACGTCACACATAA
>dv1-A619
ATGGGTTACAACAAGGCGACGCCGCGCCGGAACGTGCTATCGGCTCTCAACAACGCCGAGGCCAACGGGGGGACGCCGTCCGTGCCGGCGGATGGCGGCGGCGGCGGCGGCGCGGCGGAGGCGGCGCCCGTGATCGAGTTCAGTGGGAGGGAGGATGTGGAGCGCTTGCTCGCCGAGAAAATGAAGGGCAAAAGCAAGAACGATTTCAAGGGGAGAGTCGATCAGATGAGCGACTACATCAAGAAGCTCAGGGCGTGCATCCGGTGGTACATGGAGCTGGAGGATGGCTATTTGGCTGAGCAGGAGAAGCTCCTAGGTGCTATGGATTCTGAGAACACCCGTCATACCGAGTTGGAGGCCCAGCTCAGCACTGCTATTGAAGAGCTGAAAGCCACTAACTTGGACTTGACAAGGCGTTGTGAGTCTCTAGAGGAGAGCTTCAACAAGGAGAAGTCTGAAAAACTGATCGCTGTGGAGTCGTACGAGAAAGAAAAGCAGGAAAGGGAATCAGCTGAGAGTTCACGAGATGTACTAACTGTGGACCTAGAAAGGGTCACTCATGATGCTAAGCGGTTTAGCGAGCAGCTAAAAATGGTCCAAGACACTAATAAAAGGCTTCAAGAATACAACACCAGCCTGCAACAATACAACAGTAACCTTCAGGCTGATGCCTCGAAGAGTGGTGAGACCATCTCAAAACTTCAGAAAGAGAAGAGTGCCATGATGGAAACTATGGCTACTCTGAGAGAGTGTAACAGCTCAATGGGCAATCAGCTTGAATCTTCTAGAGTTTCTCAACAAGAAGCTATTAGAGTGAAGGAAGAGCTCAGGAAAGAAGTGGAGTGCCTTAGAGTTGAGTTGAAGCAAGTTAGAGATGATCGTGATCATTCAGCTATTCAACTGAACAGTTTGAACATTGAACTTGGTAATTACAAGGAACAGATTGGTAAAACTTCAAAAGAATGTGAAAGATTCCGCACCAAAGTATCTGAACTTGAGGAAACATGCAGTACACAACAAGAACAGATTCGGACATTTCAAAAGCAGCTTGCAGTTGCGACTGAGAAGTTGAAGCTTGCTGATGTAACTGCGATAGAGGCGATGACTGGATATGAAGAACAGAAGGAGAAAATAAAATACCTTGAGGAGCGTTTAGCACAGGCAGAGTCTCAAATTGTTGAAGGCGACGAGTTACGGAAAAAACTGCACAACACTATATTGGAACTGAAAGGAAACATTAGGGTTTTTTGTAGAGTTCGACCACTTCTTCGATTTGAGGGTGATTCCAATGGTCCGGAAGGTGCCTCTATCTCTTTTCCAACATCTGTAGAGTCTACTGGACGTAGCATTGATTTGATAAACCAAGGGCAAAAGCTCTCCTTCTCATATGACAAGGTTTTTGACCATGGTGCGTCACAGGAAGATGTGTTTGTGGAAATATCGCAACTAGTCCAAAGTGCCCTTGATGGGTACAAGGTATGCATATTTGCATATGGTCAAACTGGATCTGGTAAAACTTATACAATGATGGGTAAACCAGGAAATGATCAAAAAGGGATAATACCTCGTTCTTTGGAGCAAATTTTCAAGACCAGTCGGTTTCTAGAATCTCAAGGATGGAATTATTCCATGCAAGCATCAATGTTGGAAATATACAATGAGACCATTCGTGATTTGTTAGCACCTGGTCGGTCTAACAGTTTTGAGTCTAGTAAACAATGCACTATTAAGCATGACCCTCATGGGAATATTGTGTCGGACCTTACAATTATTGATGTCTTTGGTATTGCTGATGTGACTAGTCTACTAGAGAAAGCATCCCAGAGTAGGTCTGTGGGTAAGACTCAGATGAACGAACAGTCATCCAGAAGTCATTTTGTATTCACATTAAAGATATCTGGATCTAATGAGAACACAGGCCAAAATGTCCAAGGAGTCCTTAACTTGATTGATTTAGCTGGGAGTGAGCGTCTTGCTAAAAGTGGCTCCACAGGTGATCGCTTGAAGGAAACTCAGTCAATCAATAAAAGCTTGTCGGCTTTGAGCGATGTAATCTTCGCGATCGCAAAAGGAGATGACCACGTTCCGTTCAGAAATTCAAAACTTACATACCTATTGCAGCCTTGCCTTGGAGGTGACTCGAAAGCTCTCATGTTTGTCAACATTTCACCTGAGGCATCCTCCGTTGGTGAGACGATATGCTCGTTGAGGTTTGCTTCAAGGGTGAATGCTTGTGAGATTGGAATACCAAGACGTCACACATAA
>dv1-IG
ATGGGTTACAACAAGGCGACGCCGCGCCGGAACGTGCTATCGGCTCTCAACAACGCCGAGGCCAACGGGGGGACGCCGTCCGTGCCGGCGGATGGCGGCGGCGGCGGCGGCGCGGCGGAGGCGGCGCCCGTGATCGAGTTCAGTGGGAGGGAGGATGTGGAGCGCTTGCTCGCCGAGAAAATGAAGGGCAAAAGCAAGAACGATTTCAAGGGGAGAGTCGATCAGATGAGCGACTACATCAAGAAGCTCAGGGCGTGCATCCGGTGGTACATGGAGCTGGAGGATGGCTATTTGGCTGAGCAGGAGAAGCTCCTAGGTGCTATGGATTCTGAGAACACCCGTCATACCGAGTTGGAGGCCCAGCTCAGCACTGCTATTGAAGAGCTGAAAGCCACTAACTTGGACTTGACAAGGCGTTGTGAGTCTCTAGAGGAGAGCTTCAACAAGGAGAAGTCTGAAAAACTGATCGCTGTGGAGTCGTACGAGAAAGAAAAGCAGGAAAGGGAATCAGCTGAGAGTTCACGAGATGTACTAACTGTGGACCTAGAAAGGGTCACTCATGATGCTAAGCGGTTTAGCGAGCAGCTAAAAATGGTCCAAGACACTAATAAAAGGCTTCAAGAATACAACACCAGCCTGCAACAATACAACAGTAACCTTCAGGCTGATGCCTCGAAGAGTGGTGAGACCATCTCAAAACTTCAGAAAGAGAAGAGTGCCATGATGGAAACTATGGCTACTCTGAGAGAGTGTAACAGCTCAATGGGCAATCAGCTTGAATCTTCTAGAGTTTCTCAACAAGAAGCTATTAGAGTGAAGGAAGAGCTCAGGAAAGAAGTGGAGTGCCTTAGAGTTGAGTTGAAGCAAGTTAGAGATGATCGTGATCATTCAGCTATTCAACTGAACAGTTTGAACATTGAACTTGGTAATTACAAGGAACAGATTGGTAAAACTTCAAAAGAATGTGAAAGATTCCGCACCAAAGTATCTGAACTTGAGGAAACATGCAGTACACAACAAGAACAGATTCGGACATTTCAAAAGCAGCTTGCAGTTGCGACTGAGAAGTTGAAGCTTGCTGATGTAACTGCGATAGAGGCGATGACTGGATATGAAGAACAGAAGGAGAAAATAAAATACCTTGAGGAGCGTTTAGCACAGGCAGAGTCTCAAATTGTTGAAGGCGACGAGTTACGGAAAAAACTGCACAACACTATATTGGAACTGAAAGGAAACATTAGGGTTTTTTGTAGAGTTCGACCACTTCTTCGATTTGAGGGTGATTCCAATGGTCCGGAAGGTGCCTCTATCTCTTTTCCAACATCTGTAGAGTCTACTGGACGTAGCATTGATTTGATAAACCAAGGGCAAAAGCTCTCCTTCTCATATGACAAGGTTTTTGACCATGGTGCGTCACAGGAAGATGTGTTTGTGGAAATATCGCAACTAGTCCAAAGTGCCCTTGATGGGTACAAGGTATACATATTTGCATATGGTCAAACTGGATCTGGTAAAACTTATACAATGATGGGTAAACCAGGAAATGATCAAAAAGGGATAATACCTCGTTCTTTGGAGCAAATTTTCAAGACCAGTCGGTTTCTAGAATCTCAAGGATGGAATTATTCCATGCAAGCATCAATGTTGGAAATATACAATGAGACCATTCGTGATTTGTTAGCACCTGGTCGGTCTAACAGTTTTGAGTCTAGTAAACAATGCACTATTAAGCATGACCCTCATGGGAATATTGTGTCGGACCTTACAATTATTGATGTCTTTGGTATTGCTGATGTGACTAGTCTACTAGAGAAAGCATCCCAGAGTAGGTCTGTGGGTAAGACTCAGATGAACGAACAGTCATCCAGAAGTCATTTTGTATTCACATTAAAGATATCTGGATCTAATGAGAACACAGGCCAAAATGTCCAAGGAGTCCTTAACTTGATTGATTTAGCTGGGAGTGAGCGTCTTGCTAAAAGTGGCTCCACAGGTGATCGCTTGAAGGAAACTCAGTCAATCAATAAAAGCTTGTCGGCTTTGAGCGATGTAATCTTCGCGATCGCAAAAGGAGATGACCACGTTCCGTTCAGAAATTCAAAACTTACATACCTATTGCAGCCTTGCCTTGGAGGTGACTCGAAAGCTCTCATGTTTGTCAACATTTCACCTGAGGCATCCTCCGTTGGTGAGACGATATGCTCGTTGAGGTTTGCTTCAAGGGTGAATGCTTGTGAGATTGGAATACCAAGACGTCACACATAA
